# Supplementary material for: Effects of inhaled cannabis high in Δ9-THC or CBD on the aging brain: A translational MRI and behavioral study
Source: Front Aging Neurosci. 2023 Feb 1;15:1055433. doi: 10.3389/fnagi.2023.1055433 (PMC9930474; doi:10.3389/fnagi.2023.1055433)
Supplement: Supplementary file 1 [file Data_Sheet_1.xlsx]

## Sheet: chronic_comp
Non-parametric Kruskal-Wallis Test: Lower P value(0.05)indicates higher significance
chronic_placebo	ROI Volume in mm cube
Region of Interest(ROI)	10th cerebellar lobule	2nd cerebellar lobule	3rd cerebellar lobule	4th cerebellar lobule	5th cerebellar lobule	6th cerebellar lobule	7th cerebellar lobule	facial nucleus	8th cerebellar lobule	9th cerebellar lobule	anterior amygdaloid area	anterior commissure	accumbens core	accumbens shell	anterior hypothalamic area	ambiguus area	anterior olfactory area	anterior pretectal thalamic area	anterior thalamic area	auditory ctx	basal amygdaloid area	CA1	CA3	corpus callosum	central amygdaloid area	cerebellar nuclear area	anterior cingulate area	claustrum	central medial thalamic area	cortical amygdaloid area	cerebral peduncle	caudate putamen	crus of ansiform lobule	cuneate area	diagonal band of Broca	dentate gyrus	dorsal hippocampal commissure	dorsal medial hypothalamic area	dorsal raphe	extended amydala	external capsule	endopiriform area	entorhinal ctx	fornix	fimbria hippocampus	flocculus cerebellum	forceps minor corpus callosum	frontal association ctx	gigantocelllaris reticular area
ROI-ID	1	2	3	4	5	6	7	8	9	10	11	12	13	14	15	16	17	18	19	20	21	22	23	24	25	26	27	28	29	30	31	32	33	34	35	36	37	38	39	40	41	42	43	44	45	46	47	48	49
map_20220121_085159_chronic_placebo_F12_1_1_S10	0.86	1.45	2.38	1.63	1.3	2.74	0	0.92	0	0.09	0.94	0.75	1.53	1.91	1.79	0.16	6.23	1.56	1.5	4.53	3.63	7.6	4.07	3.87	1.25	1.25	2.27	0.6	0.37	4.23	4.97	13.85	7.83	0	1.08	5.41	0.69	0.34	0.68	0.89	2.97	1.28	14.89	0.25	2.11	4.14	0.67	4.38	5.72
map_20220121_093000_chronic_placebo_F11_1_1_S14	1.77	1.45	2.49	1.85	3.18	5	0	0.94	0.03	0.49	1.25	0.39	1.42	1.8	2.99	0.31	6.6	2.22	1.8	5.3	4.01	8.97	4.93	4.13	1.63	2.2	2.15	0.6	0.32	4.95	6.46	13.2	9.5	0	0.64	5.36	0.69	0.36	0.65	1.29	3.2	1.16	16.27	0.35	2.17	4.28	0.63	4.4	6.81
map_20220121_115840_chronic_placebo_F10_1_1_S4	1.58	2.09	2.42	1.62	2.99	6.67	1.85	0.72	1.52	1.35	1.06	0.86	0.83	1.36	2.66	0.5	8.01	2.02	1.81	4.48	4.41	8.46	4.85	4.51	1.75	2.08	3.33	0.45	0.6	4.61	6.45	15.07	11.01	0.3	0.36	5.46	0.76	0.62	0.36	1.2	3.25	1.2	16.08	0.35	2.47	4.22	0	4.24	6.85
map_20220121_130328_chronic_placebo_F9_1_1_S3	1.58	2.49	2.28	0.84	2.64	4.16	3.24	1	2.59	1.17	1.33	0.81	1.65	1.83	2.59	0.72	5.59	1.42	1.75	4.41	4.29	9.92	4.28	4.95	1.94	1.47	2.95	0.59	0.81	4.42	5.27	18.87	9.14	0.37	1.12	6.96	0.94	0.43	0.66	0.86	3.74	1.5	15.86	0.39	2.57	4.39	0.44	3.53	6.49
map_20220121_140929_chronic_placebo_F8_1_1_S13	1.62	3.95	2.56	1.07	3.91	5.37	3.27	1	2.63	1.08	1.07	0.63	0.91	1.33	2.6	0.7	6.84	1.43	1.74	4.13	4.27	9.06	4.29	4.58	1.94	1.91	3.49	0.34	0.84	4.22	6.3	15.1	11.29	0.37	0.43	6.5	0.72	0.41	0.49	0.9	3.43	1.3	14.98	0.37	2.58	5.23	0.13	3.55	6.48
map_20220121_152838_chronic_placebo_F7_1_1_S3	1.35	2.25	2.09	1.23	6.43	3.77	1.5	0.25	0.82	0.46	0.7	0.81	1.28	1.6	2.63	0.58	7.67	2.36	1.71	3.93	2.87	9.78	3.63	5.08	1.3	1.63	2.72	1	0.92	2.82	6.33	17.05	9.4	0.26	0.9	7.04	0.76	0.46	0.69	0.65	3.36	1.77	17.41	0.34	2.21	2.2	0.55	4.23	5.25
Average	1.46	2.28	2.37	1.37333	3.40833	4.61833	1.64333	0.805	1.265	0.773333	1.05833	0.708333	1.27	1.63833	2.54333	0.495	6.82333	1.835	1.71833	4.46333	3.91333	8.965	4.34167	4.52	1.635	1.75667	2.81833	0.596667	0.643333	4.20833	5.96333	15.5233	9.695	0.216667	0.755	6.12167	0.76	0.436667	0.588333	0.965	3.325	1.36833	15.915	0.341667	2.35167	4.07667	0.403333	4.055	6.26667
StdDev	0.323296	0.921716	0.167093	0.387539	1.71141	1.36952	1.46012	0.290775	1.18384	0.495849	0.224981	0.174862	0.334006	0.249272	0.39838	0.221968	0.899815	0.417121	0.113387	0.469709	0.582054	0.860645	0.488115	0.464069	0.303233	0.368655	0.545396	0.223666	0.254611	0.732705	0.663134	2.10302	1.27942	0.173051	0.327032	0.801709	0.093595	0.100133	0.133778	0.237044	0.257585	0.229296	0.929102	0.048339	0.212266	1.00161	0.276671	0.405006	0.642391
Median	1.58	2.17	2.4	1.425	3.085	4.58	1.675	0.93	1.17	0.785	1.065	0.78	1.35	1.7	2.615	0.54	6.72	1.79	1.745	4.445	4.14	9.015	4.285	4.545	1.69	1.77	2.835	0.595	0.705	4.325	6.315	15.085	9.45	0.28	0.77	5.98	0.74	0.42	0.655	0.895	3.305	1.29	15.97	0.35	2.34	4.25	0.495	4.235	6.485
Min	0.86	1.45	2.09	0.84	1.3	2.74	0	0.25	0	0.09	0.7	0.39	0.83	1.33	1.79	0.16	5.59	1.42	1.5	3.93	2.87	7.6	3.63	3.87	1.25	1.25	2.15	0.34	0.32	2.82	4.97	13.2	7.83	0	0.36	5.36	0.69	0.34	0.36	0.65	2.97	1.16	14.89	0.25	2.11	2.2	0	3.53	5.25
Max	1.77	3.95	2.56	1.85	6.43	6.67	3.27	1	2.63	1.35	1.33	0.86	1.65	1.91	2.99	0.72	8.01	2.36	1.81	5.3	4.41	9.92	4.93	5.08	1.94	2.2	3.49	1	0.92	4.95	6.46	18.87	11.29	0.37	1.12	7.04	0.94	0.62	0.69	1.29	3.74	1.77	17.41	0.39	2.58	5.23	0.67	4.4	6.85
chronic_lowTHC	ROI Volume in mm cube
Region of Interest(ROI)	10th cerebellar lobule	2nd cerebellar lobule	3rd cerebellar lobule	4th cerebellar lobule	5th cerebellar lobule	6th cerebellar lobule	7th cerebellar lobule	facial nucleus	8th cerebellar lobule	9th cerebellar lobule	anterior amygdaloid area	anterior commissure	accumbens core	accumbens shell	anterior hypothalamic area	ambiguus area	anterior olfactory area	anterior pretectal thalamic area	anterior thalamic area	auditory ctx	basal amygdaloid area	CA1	CA3	corpus callosum	central amygdaloid area	cerebellar nuclear area	anterior cingulate area	claustrum	central medial thalamic area	cortical amygdaloid area	cerebral peduncle	caudate putamen	crus of ansiform lobule	cuneate area	diagonal band of Broca	dentate gyrus	dorsal hippocampal commissure	dorsal medial hypothalamic area	dorsal raphe	extended amydala	external capsule	endopiriform area	entorhinal ctx	fornix	fimbria hippocampus	flocculus cerebellum	forceps minor corpus callosum	frontal association ctx	gigantocelllaris reticular area
ROI-ID	1	2	3	4	5	6	7	8	9	10	11	12	13	14	15	16	17	18	19	20	21	22	23	24	25	26	27	28	29	30	31	32	33	34	35	36	37	38	39	40	41	42	43	44	45	46	47	48	49
map_20220124_075938_chronic_lowTHC_M4_1_1_S4	1.4	3.82	2.65	0.98	4.1	4.17	1.82	0.73	1.13	0.76	1	0.51	0.72	0.96	2.74	0.56	8.38	1.89	1.8	3.94	3.94	9.41	3.95	4.96	2.19	1.95	2.56	0.39	0.81	4.38	6.2	16.13	11.78	0.27	0.45	7.17	0.53	0.4	0.47	0.79	3.39	1.24	15.1	0.42	2.47	3.42	0.13	4.43	6.49
map_20220124_093516_chronic_lowTHC_F19_1_1_S4	1.15	3.59	2.48	0.75	3.79	3.85	1.34	0.7	1	0.59	0.64	0.51	1.1	1.2	2.67	0.45	7.28	1.53	1.65	2.65	3.21	7.23	3.09	4.27	2.03	1.8	1.87	0.58	0.78	3.64	5.23	14.43	9.26	0.13	0.55	5.93	1.11	0.34	0.64	0.71	2.87	1.2	15.61	0.33	2.25	3.16	0.75	4.19	4.83
map_20220124_103932_chronic_lowTHC_F15_1_1_S6	1.33	3.72	2.57	1	4.01	4.09	1.72	0.72	1.12	0.71	0.33	0.51	1.07	1.75	2.41	0.6	8.11	1.88	1.78	3.35	3.87	8.2	3.73	4.38	2.03	1.91	2.78	0.25	0.84	3.38	5.93	14.46	11.41	0.28	0.62	5.99	1.1	0.41	0.48	0.76	2.95	1.21	15.42	0.38	2.39	3.3	0.13	4.34	6.37
map_20220124_114917_chronic_lowTHC_F17_1_1_S6	1.08	1.91	1.81	1.14	3.27	4.09	1.78	0.27	1.12	0.74	0.52	0.86	1.61	1.93	1.69	0.53	5.25	1.96	1.61	4.34	3.18	7.66	3.16	4.43	1.59	1.15	2.39	0.87	0.91	3.44	5.22	15.52	9.78	0.26	1.31	5	0.71	0.49	0.67	0.35	2.9	1.67	15.3	0.1	2.21	2.79	0.54	3.43	4.33
map_20220124_130211_chronic_lowTHC_F18_1_1_S3	1.88	1.54	2.63	1.9	3.36	7.58	1.67	0.99	1.41	1.39	1.32	0.54	1.2	1.22	3.25	0.34	8.05	2.35	1.85	5.55	4.22	9.07	4.85	4.56	1.68	2.3	2.35	0.67	0.33	5.15	6.73	14.32	12.75	0.2	0.66	5.76	0.42	0.4	0.69	1.41	3.44	1.28	15.98	0.37	2.28	4.52	0.65	4.61	7.14
map_20220124_140738_chronic_lowTHC_F16_1_1_S4	0.63	2.2	2.51	1.64	3.13	4.96	0.06	0.44	0.08	0.05	1.19	0.68	1.41	1.35	2.7	0.31	6.92	2.07	1.84	5.1	4.07	7.63	4.32	4.47	1.83	1.89	3.36	0.77	0.65	4.69	6.18	13.45	7.89	0	0.58	4.48	0.75	0.58	0.81	1.26	3.17	1.39	15.87	0.21	1.85	5.18	0.68	3.48	4.95
map_20220124_151459_chronic_lowTHC_F13_1_1_S10	1.73	1.53	2.42	1.79	3.27	5.67	0.95	0.92	0.93	1.39	1.25	0.4	1.47	1.89	3.15	0.38	6.63	2.15	1.78	5.19	4.15	8.27	4.58	4.33	1.63	2.18	2.34	0.59	0.31	5.06	6.45	13.2	9.85	0.26	0.8	5.42	0.64	0.34	0.66	1.38	3.16	1.2	15.5	0.37	2.11	4.42	0.66	4.42	4.76
map_20220124_162809_chronic_lowTHC_F14_1_1_S4	1.37	2.24	2.24	1.53	4.75	2.24	0	0.47	0	0	0.12	0.81	1.71	2.08	2.58	0.53	7.15	2.46	1.7	3.21	3.99	8.27	3.95	4.46	1.95	1.86	2.29	0.98	0.91	4.24	6.74	14.87	8.12	0	1.19	4.53	0.8	0.48	0.66	0.66	2.83	1.74	15.68	0.2	2.34	4.55	0.56	4.44	5.48
Average	1.32125	2.56875	2.41375	1.34125	3.71	4.58125	1.1675	0.655	0.84875	0.70375	0.79625	0.6025	1.28625	1.5475	2.64875	0.4625	7.22125	2.03625	1.75125	4.16625	3.82875	8.2175	3.95375	4.4825	1.86625	1.88	2.4925	0.6375	0.6925	4.2475	6.085	14.5475	10.105	0.175	0.77	5.535	0.7575	0.43	0.635	0.915	3.08875	1.36625	15.5575	0.2975	2.2375	3.9175	0.5125	4.1675	5.54375
StdDev	0.387904	0.981929	0.276557	0.426864	0.557571	1.5579	0.758321	0.245822	0.518526	0.518513	0.455473	0.162986	0.325793	0.4141	0.478851	0.108726	1.01095	0.292767	0.088227	1.05531	0.40678	0.735406	0.627442	0.212586	0.218301	0.340588	0.434634	0.241113	0.244175	0.703232	0.598068	0.9745	1.74175	0.118563	0.314052	0.887162	0.246446	0.081941	0.111739	0.386597	0.237694	0.218954	0.29075	0.113106	0.191591	0.85217	0.245168	0.455059	1.00567
Median	1.35	2.22	2.495	1.335	3.575	4.13	1.505	0.71	1.06	0.725	0.82	0.525	1.305	1.55	2.685	0.49	7.215	2.015	1.78	4.14	3.965	8.235	3.95	4.445	1.89	1.9	2.37	0.63	0.795	4.31	6.19	14.445	9.815	0.23	0.64	5.59	0.73	0.405	0.66	0.775	3.055	1.26	15.555	0.35	2.265	3.92	0.605	4.38	5.215
Min	0.63	1.53	1.81	0.75	3.13	2.24	0	0.27	0	0	0.12	0.4	0.72	0.96	1.69	0.31	5.25	1.53	1.61	2.65	3.18	7.23	3.09	4.27	1.59	1.15	1.87	0.25	0.31	3.38	5.22	13.2	7.89	0	0.45	4.48	0.42	0.34	0.47	0.35	2.83	1.2	15.1	0.1	1.85	2.79	0.13	3.43	4.33
Max	1.88	3.82	2.65	1.9	4.75	7.58	1.82	0.99	1.41	1.39	1.32	0.86	1.71	2.08	3.25	0.6	8.38	2.46	1.85	5.55	4.22	9.41	4.85	4.96	2.19	2.3	3.36	0.98	0.91	5.15	6.74	16.13	12.75	0.28	1.31	7.17	1.11	0.58	0.81	1.41	3.44	1.74	15.98	0.42	2.47	5.18	0.75	4.61	7.14
chronic_highTHC	ROI Volume in mm cube
Region of Interest(ROI)	10th cerebellar lobule	2nd cerebellar lobule	3rd cerebellar lobule	4th cerebellar lobule	5th cerebellar lobule	6th cerebellar lobule	7th cerebellar lobule	facial nucleus	8th cerebellar lobule	9th cerebellar lobule	anterior amygdaloid area	anterior commissure	accumbens core	accumbens shell	anterior hypothalamic area	ambiguus area	anterior olfactory area	anterior pretectal thalamic area	anterior thalamic area	auditory ctx	basal amygdaloid area	CA1	CA3	corpus callosum	central amygdaloid area	cerebellar nuclear area	anterior cingulate area	claustrum	central medial thalamic area	cortical amygdaloid area	cerebral peduncle	caudate putamen	crus of ansiform lobule	cuneate area	diagonal band of Broca	dentate gyrus	dorsal hippocampal commissure	dorsal medial hypothalamic area	dorsal raphe	extended amydala	external capsule	endopiriform area	entorhinal ctx	fornix	fimbria hippocampus	flocculus cerebellum	forceps minor corpus callosum	frontal association ctx	gigantocelllaris reticular area
ROI-ID	1	2	3	4	5	6	7	8	9	10	11	12	13	14	15	16	17	18	19	20	21	22	23	24	25	26	27	28	29	30	31	32	33	34	35	36	37	38	39	40	41	42	43	44	45	46	47	48	49
map_20220118_105147_chronic_highTHC_M2_1_1_S4	1.41	3.91	2.58	0.8	4.23	4.36	1.84	0.74	1.2	0.82	1.15	0.72	0.75	0.69	2.89	0.59	8.7	1.89	1.92	4.13	4.03	9.45	4.07	5.54	2.2	1.93	2.53	0.37	0.88	4.61	6.23	16.62	12.08	0.25	1.11	7.41	0.63	0.38	0.41	0.83	3.49	1.23	14.85	0.41	2.6	3.25	0.16	4.57	6.81
map_20220118_121737_chronic_highTHC_F6_1_1_S12	1.18	3.95	2.76	1.06	4.2	4.33	0.61	0	0.02	0.39	1.14	0.59	1.03	1.15	2.86	0.6	7.63	1.92	1.9	4.1	3.62	8.01	3.56	5.16	2.21	1.98	3.05	0.55	0.86	3.79	6.05	14.07	10.32	0.3	0.72	5.06	0.53	0.41	0.73	0.79	3.23	1.35	15.63	0.14	2.31	3.51	0.79	2.75	4.62
map_20220118_131433_chronic_highTHC_F5_1_1_S5	1.07	1.51	2.44	1.85	2.87	4.32	1.79	0.78	1.33	0.81	1.27	0.38	1.45	1.87	3.09	0.61	6.6	2.02	1.65	5.14	3.69	7.55	4.17	4.35	1.56	1.54	2.82	0.7	0.37	4.44	5.45	13.31	7.58	0.3	0.63	5.56	0.69	0.34	0.71	1.36	3.18	1.21	15.79	0.34	1.65	4.51	0.66	2.99	4.46
map_20220118_143505_chronic_highTHC_F1_1_1_S4	1.11	3.7	2.43	1.01	3.94	4.03	0.57	0.41	0	0	1.07	0.49	1.01	1.05	2.7	0.45	7.05	1.78	1.81	3.85	3.62	7.82	3.44	4.76	2.05	1.86	2.88	0.42	0.81	3.88	5.77	12.97	9.97	0.11	0.39	5.08	0.54	0.36	0.69	0.78	3.02	1.3	14.44	0.11	2.39	3.26	0.81	3.56	4.15
map_20220118_155208_chronic_highTHC_F2_1_1_S4	1.08	3.77	2.43	1.17	3.92	3.9	0.52	0.76	0.35	0.12	1.25	0.48	1.22	1.29	2.52	0.39	6.58	1.16	1.62	3.55	3.3	8.25	3.32	4.67	2.02	1.31	3.81	0.45	0.79	3.61	5.2	14.74	9.34	0.18	0.71	5.93	0.69	0.35	0.65	0.89	3.22	1.36	14.64	0.15	1.5	4.47	0.8	2.36	5.09
map_20220118_170152_chronic_highTHC_F4_1_1_S5	1.93	3.02	2.51	0.85	4.06	7.2	2.09	1.02	1.68	1.5	1.52	0.7	0.89	1.27	2.94	0.63	8.08	1.39	2.07	4.62	4.02	9.63	4.4	4.22	1.82	2.28	2.54	0.58	0.56	5.47	6.52	18.09	14.57	0.43	1.16	6.6	1.1	0.48	0.23	1.43	3.63	0.93	14.23	0.43	2.49	5.05	0.55	5.34	6.91
map_20220118_181556_chronic_highTHC_F3_1_1_S8	1.67	1.9	1.93	1.52	4.14	6	1.64	0.19	1.65	1.58	1.33	0.55	1.01	1.08	3.21	0.69	7.09	2.12	1.91	4.06	3.87	8.39	3.2	4.95	2.14	1.88	2.8	0.81	0.97	4.79	6.54	14.42	10.37	0.39	0.84	6.25	0.75	0.47	0.74	1.39	3.32	1.52	14.92	0.29	2.11	4.51	0.59	4.51	3.64
Average	1.35	3.10857	2.44	1.18	3.90857	4.87714	1.29429	0.557143	0.89	0.745714	1.24714	0.558571	1.05143	1.2	2.88714	0.565714	7.39	1.75429	1.84	4.20714	3.73571	8.44286	3.73714	4.80714	2	1.82571	2.91857	0.554286	0.748571	4.37	5.96571	14.8886	10.6043	0.28	0.794286	5.98429	0.704286	0.398571	0.594286	1.06714	3.29857	1.27143	14.9286	0.267143	2.15	4.08	0.622857	3.72571	5.09714
StdDev	0.3367	1.01337	0.254034	0.378858	0.473372	1.23869	0.693851	0.366366	0.745207	0.625669	0.149523	0.122397	0.2266	0.35623	0.230486	0.106122	0.78905	0.350422	0.159792	0.522676	0.259542	0.799598	0.468996	0.457665	0.235443	0.314317	0.434259	0.158204	0.209398	0.65866	0.517135	1.84081	2.20558	0.111952	0.270361	0.850232	0.192341	0.056988	0.196626	0.307826	0.203914	0.181973	0.584563	0.133755	0.42336	0.724454	0.229617	1.10452	1.28286
Median	1.18	3.7	2.44	1.06	4.06	4.33	1.64	0.74	1.2	0.81	1.25	0.55	1.01	1.15	2.89	0.6	7.09	1.89	1.9	4.1	3.69	8.25	3.56	4.76	2.05	1.88	2.82	0.55	0.81	4.44	6.05	14.42	10.32	0.3	0.72	5.93	0.69	0.38	0.69	0.89	3.23	1.3	14.85	0.29	2.31	4.47	0.66	3.56	4.62
Min	1.07	1.51	1.93	0.8	2.87	3.9	0.52	0	0	0	1.07	0.38	0.75	0.69	2.52	0.39	6.58	1.16	1.62	3.55	3.3	7.55	3.2	4.22	1.56	1.31	2.53	0.37	0.37	3.61	5.2	12.97	7.58	0.11	0.39	5.06	0.53	0.34	0.23	0.78	3.02	0.93	14.23	0.11	1.5	3.25	0.16	2.36	3.64
Max	1.93	3.95	2.76	1.85	4.23	7.2	2.09	1.02	1.68	1.58	1.52	0.72	1.45	1.87	3.21	0.69	8.7	2.12	2.07	5.14	4.03	9.63	4.4	5.54	2.21	2.28	3.81	0.81	0.97	5.47	6.54	18.09	14.57	0.43	1.16	7.41	1.1	0.48	0.74	1.43	3.63	1.52	15.79	0.43	2.6	5.05	0.81	5.34	6.91
KW p Value	0.738214	0.434733	0.479485	0.623408	0.182795	0.830308	0.751384	0.373443	0.7821	0.943801	0.082219	0.228936	0.257806	0.070823	0.219368	0.239646	0.43581	0.333512	0.214127	0.621674	0.392835	0.269302	0.191687	0.357931	0.067985	0.8829	0.180538	0.693787	0.766087	0.914673	0.938812	0.668704	0.63823	0.295212	0.897703	0.485723	0.456376	0.773163	0.746666	0.493412	0.109054	0.988803	0.038218	0.694749	0.734056	0.956126	0.175884	0.768871	0.181828
effect size: Omega sq	0.073431	0.017654	0.027998	0.055659	0.074284	0.085773	0.075288	0.001588	0.079495	0.099205	0.159825	0.050318	0.037695	0.17588	0.05486	0.045457	0.017915	0.010384	0.057433	0.055366	0.006943	0.033062	0.069222	0.002901	0.180284	0.092214	0.075609	0.066909	0.077323	0.09592	0.09865	0.063037	0.058131	0.023314	0.093957	0.029362	0.022785	0.078289	0.074627	0.03102	0.129501	0.104084	0.242531	0.067054	0.072837	0.100564	0.078394	0.077704	0.07485
[truncated: 91 more columns]

## Sheet: Sheet1
	Voxel Based Morphometry (mm3) during Chronic Cannabis Exposure
		Placebo			CBD			THC
	Brain Area	Ave	SD		Ave	SD		Ave	SD	P val	Ω Sq
	primary motor ctx	4.89833	0.326767		5.265	0.202131		5.62143	0.593139	0.035276	0.251217	FDR
	entorhinal ctx	15.915	0.929102		15.5575	0.29075		14.9286	0.584563	0.038218	0.242531	p = 0.005
	parvicellular reticular area	2.07	0.143944		1.86375	0.284501		1.66	0.308869	0.042732	0.230435
	substantia nigra	1.63333	0.260512		1.2275	0.345657		1.08571	0.418802	0.045397	0.223887
	principal sensory nucleus trigeminal	1.92	0.348597		2.33125	0.608662		2.61857	0.421483	0.058686	0.196144
	central amygdaloid area	1.635	0.303233		1.86625	0.218301		2	0.235443	0.067985	0.180284
	accumbens shell	1.63833	0.249272		1.5475	0.4141		1.2	0.35623	0.070823	0.17588
	medial amygdaloid area	1.76	0.310741		2.1975	0.287737		2.17429	0.538945	0.071431	0.174959
	ventral tegmental area	0.59	0.117644		0.47375	0.165697		0.33	0.196638	0.072361	0.173566
	pontine reticular nucleus oral	2.60667	0.789422		3.11625	1.28124		4.17429	1.12809	0.076562	0.167492
	lateral reticular area	0.433333	0.335837		0.56875	0.393535		0.744286	0.320253	0.078605	0.164659
	anterior amygdaloid area	1.05833	0.224981		0.79625	0.455473		1.24714	0.149523	0.082219	0.159825
	medial lemniscus	0.111667	0.072503		0.19375	0.07891		0.197143	0.084007	0.108016	0.130526
	external capsule	3.325	0.257585		3.08875	0.237694		3.29857	0.203914	0.109054	0.129501
	median raphe area	1.05667	0.201858		1.23125	0.126428		1.27571	0.201565	0.110632	0.127962
	habenular area	0.336667	0.100731		0.35	0.078376		0.405714	0.095194	0.135047	0.106611
	prelimbic ctx	1.40167	0.433101		1.5975	0.413616		1.83571	0.328576	0.155585	0.091482
	subiculum	5.29333	1.26217		4.9825	1.05979		6.14857	0.79978	0.164633	0.085447
	visual 1 ctx	11.8783	1.57625		11.69	0.315821		12.7271	1.35288	0.166695	0.084118
	reuniens thalamic area	0.523333	0.084774		0.555	0.05831		0.585714	0.075024	0.167013	0.083915
	lateral preoptic area	0.326667	0.25516		0.34125	0.272891		0.517143	0.279923	0.173156	0.080061
	forceps minor corpus callosum	0.403333	0.276671		0.5125	0.245168		0.622857	0.229617	0.175884	0.078394
	anterior cingulate area	2.81833	0.545396		2.4925	0.434634		2.91857	0.434259	0.180538	0.075609
	gigantocelllaris reticular area	6.26667	0.642391		5.54375	1.00567		5.09714	1.28286	0.181828	0.07485
	5th cerebellar lobule	3.40833	1.71141		3.71	0.557571		3.90857	0.473372	0.182795	0.074284
	CA3	4.34167	0.488115		3.95375	0.627442		3.73714	0.468996	0.191687	0.069222
	lateral dorsal thalamic area	0.881667	0.205759		0.90375	0.256289		1.05571	0.154365	0.197617	0.065976
	pituitary	1.00167	0.07414		1.02625	0.365081		0.788571	0.342609	0.20516	0.061987
	pontine reticular nucleus caudal	3.91167	1.61872		4.65	1.17014		4.41857	1.08803	0.20858	0.060227
	anterior thalamic area	1.71833	0.113387		1.75125	0.088227		1.84	0.159792	0.214127	0.057433
	reticulotegmental nucleus	0.72	0.287054		0.86375	0.221291		0.958571	0.20788	0.216788	0.056118
	anterior hypothalamic area	2.54333	0.39838		2.64875	0.478851		2.88714	0.230486	0.219368	0.05486
	anterior commissure	0.708333	0.174862		0.6025	0.162986		0.558571	0.122397	0.228936	0.050318
	lateral lemniscus	0.675	0.15424		0.835	0.231208		0.811429	0.366716	0.229603	0.050009
	medial preoptic area	0.848333	0.590641		0.88	0.426246		1.12857	0.563661	0.232349	0.048744
	ambiguus area	0.495	0.221968		0.4625	0.108726		0.565714	0.106122	0.239646	0.045457
	parabrachial area	0.721667	0.246367		0.8175	0.239508		0.835714	0.211964	0.251843	0.040181
	accumbens core	1.27	0.334006		1.28625	0.325793		1.05143	0.2266	0.257806	0.037695
	ventral pallidum	1.37167	0.404248		1.1075	0.393728		1.31714	0.385518	0.26822	0.03349
	reticular thalamic area	2.02833	0.14784		2.1175	0.187826		2.21286	0.197713	0.268968	0.033194
	CA1	8.965	0.860645		8.2175	0.735406		8.44286	0.799598	0.269302	0.033062
	lateral posterior thalamic area	0.856667	0.135302		0.71625	0.350915		0.605714	0.319001	0.269467	0.032997
	transverse fibers pons	0.07	0.067823		0.09375	0.069475		0.122857	0.063434	0.272638	0.031755
	ventral thalamic area	4.85833	0.616325		4.56375	0.42678		4.91143	0.327385	0.276175	0.030387
	locus ceruleus	0.221667	0.056716		0.22375	0.059507		0.177143	0.057071	0.284003	0.027421
	orbital ctx	4.99167	0.453494		5.545	1.18727		5.68	1.0084	0.290295	0.025096
	bed nucleus stria terminalis	0.95	0.21918		0.72375	0.281422		0.905714	0.237968	0.291494	0.024658
	insular caudal ctx	2.26167	0.72516		2.2925	0.50911		2.61429	0.559251	0.293091	0.024079
	cuneate area	0.216667	0.173051		0.175	0.118563		0.28	0.111952	0.295212	0.023314
	pontine area	1.81167	0.561263		2.06125	0.579222		2.29286	0.358874	0.301792	0.020976
	olfactory tubercles	1.90833	0.557904		1.59	0.452264		1.50429	0.631845	0.315571	0.016243
	secondary motor ctx	5.01667	0.497098		5.28625	0.687936		5.50571	0.56166	0.327983	0.012155
	medullary reticular dorsal area	0.328333	0.372044		0.16875	0.412914		0.365714	0.442902	0.331547	0.01101
	anterior pretectal thalamic area	1.835	0.417121		2.03625	0.292767		1.75429	0.350422	0.333512	0.010384
	periaqueductal gray	4.68667	0.542242		4.66	0.424802		4.34429	0.612831	0.346112	0.006456
	parafascicular thalamic area	0.418333	0.205467		0.2275	0.232548		0.252857	0.228014	0.346165	0.00644
	corpus callosum	4.52	0.464069		4.4825	0.212586		4.80714	0.457665	0.357931	0.002901
	simple lobule cerebellum	3.225	0.8362		3.60375	0.682787		3.73857	0.722159	0.358045	0.002868
	medial mammillary area	0.826667	0.333327		0.735	0.344093		0.607143	0.307501	0.364921	0.000855
	medial dorsal thalamic area	0.648333	0.117544		0.70875	0.13076		0.73	0.102794	0.36843	0.000158
	facial nucleus	0.805	0.290775		0.655	0.245822		0.557143	0.366366	0.373443	0.001588
	internal capsule	2.04	0.486004		2.155	0.568105		2.38286	0.26955	0.380722	0.00363
	lemniscal area	0.778333	0.297282		0.975	0.134483		0.838571	0.320543	0.382427	0.004103
	basal amygdaloid area	3.91333	0.582054		3.82875	0.40678		3.73571	0.259542	0.392835	0.006943
	vestibular area	2.42	0.291204		2.26625	0.485649		2.07857	0.621274	0.395124	0.007557
	lateral paragigantocellular area	1.53667	0.099733		1.29625	0.328631		1.24571	0.412668	0.402902	0.009618
	stria terminalis	0.185	0.040373		0.11125	0.100632		0.107143	0.095867	0.409163	0.011248
	2nd cerebellar lobule	2.28	0.921716		2.56875	0.981929		3.10857	1.01337	0.434733	0.017654
	anterior olfactory area	6.82333	0.899815		7.22125	1.01095		7.39	0.78905	0.43581	0.017915
	interpeduncular area	0.518333	0.111967		0.40375	0.191307		0.484286	0.153933	0.44949	0.02118
	parietal ctx	1.115	0.599925		1.14875	0.672127		0.767143	0.5403	0.454837	0.022428
	dorsal hippocampal commissure	0.76	0.093595		0.7575	0.246446		0.704286	0.192341	0.456376	0.022785
	intermediate reticular area	2.34833	0.434852		2.0625	0.376174		2.16571	0.403809	0.463576	0.024437
	3rd cerebellar lobule	2.37	0.167093		2.41375	0.276557		2.44	0.254034	0.479485	0.027998
	dentate gyrus	6.12167	0.801709		5.535	0.887162		5.98429	0.850232	0.485723	0.029362
	olivary complex	0.573333	0.420079		0.72875	0.414572		0.725714	0.284186	0.487831	0.029819
	extended amydala	0.965	0.237044		0.915	0.386597		1.06714	0.307826	0.493412	0.03102
	glomerular layer	5.345	1.15173		6.01875	1.61178		5.93714	1.58226	0.505697	0.033613
	posterior hypothalamic area	0.368333	0.049565		0.3575	0.043342		0.358571	0.082347	0.526288	0.037822
	granular cell layer	4.02167	0.618334		4.5875	0.925863		4.33	0.908864	0.527213	0.038007
	retrosplenial rostral ctx	4.12667	0.341682		4.3775	0.789353		4.05143	1.00141	0.533609	0.039278
	paramedian lobule	2.595	0.758202		2.13125	0.886235		2.39429	1.19693	0.547225	0.041933
	pyramidal tracts	1.11333	0.19377		1.04	0.129394		1.12571	0.143162	0.554848	0.043391
	paraventricular hypothalamic area	0.206667	0.038816		0.225	0.033806		0.22	0.026458	0.559572	0.044284
	zona incerta	0.88	0.12083		0.825	0.151563		0.777143	0.138168	0.572672	0.046722
	spinal trigeminal nuclear area	3.79667	0.724063		3.39125	0.791264		3.53571	0.87641	0.579937	0.04805
	paraventricular thalamic area	0.44	0.122638		0.43	0.086685		0.482857	0.077828	0.592708	0.050344
	lateral rostral hypothalamic area	2.85833	0.453979		2.95375	0.442555		3.10857	0.403668	0.593985	0.05057
	retrosplenial caudal ctx	3.68833	0.697579		3.74	0.443525		3.98	0.58714	0.597595	0.051208
	auditory ctx	4.46333	0.469709		4.16625	1.05531		4.20714	0.522676	0.621674	0.055366
	4th cerebellar lobule	1.37333	0.387539		1.34125	0.426864		1.18	0.378858	0.623408	0.055659
	medullary reticular ventral area	0.748333	0.822543		0.27375	0.726261		0.757143	0.939853	0.62663	0.056201
	pedunculopontine tegmental area	1.21	0.276984		1.35125	0.173653		1.25286	0.364496	0.630995	0.056932
	crus of ansiform lobule	9.695	1.27942		10.105	1.74175		10.6043	2.20558	0.63823	0.058131
	superior colliculus	6.46667	1.33155		5.87375	0.781536		6.69857	1.84616	0.66204	0.061984
	stria medullaris	0.293333	0.056804		0.29125	0.062206		0.278571	0.032878	0.666488	0.062688
	caudate putamen	15.5233	2.10302		14.5475	0.9745		14.8886	1.84081	0.668704	0.063037
	insular rostral ctx	5.14833	0.777622		5.165	0.780677		5.47143	0.490117	0.691275	0.066527
	claustrum	0.596667	0.223666		0.6375	0.241113		0.554286	0.158204	0.693787	0.066909
	fornix	0.341667	0.048339		0.2975	0.113106		0.267143	0.133755	0.694749	0.067054
	prepositus area	0.481667	0.193227		0.40125	0.094179		0.437143	0.168198	0.705716	0.068701
	globus pallidus	2.67	0.591168		2.72875	0.644326		3.00571	0.496013	0.70766	0.06899
	fimbria hippocampus	2.35167	0.212266		2.2375	0.191591		2.15	0.42336	0.734056	0.072837
	10th cerebellar lobule	1.46	0.323296		1.32125	0.387904		1.35	0.3367	0.738214	0.073431
	mesencephalic reticular formation	6.12833	1.20972		5.915	0.857121		6.40286	1.00307	0.74224	0.074002
	dorsal raphe	0.588333	0.133778		0.635	0.111739		0.594286	0.196626	0.746666	0.074627
	7th cerebellar lobule	1.64333	1.46012		1.1675	0.758321		1.29429	0.693851	0.751384	0.075288
	posterior thalamic area	1.195	0.065345		1.045	0.243897		1.03143	0.246606	0.760895	0.076609
	central medial thalamic area	0.643333	0.254611		0.6925	0.244175		0.748571	0.209398	0.766087	0.077323
	frontal association ctx	4.055	0.405006		4.1675	0.455059		3.72571	1.10452	0.768871	0.077704
	optic tract	0.351667	0.052313		0.36125	0.046117		0.357143	0.039881	0.772579	0.078209
	dorsal medial hypothalamic area	0.436667	0.100133		0.43	0.081941		0.398571	0.056988	0.773163	0.078289
	8th cerebellar lobule	1.265	1.18384		0.84875	0.518526		0.89	0.745207	0.7821	0.079495
	solitary tract area	1.235	0.50047		1.09	0.400963		1.11286	0.41796	0.793691	0.08104
	lateral amygdaloid area	0.548333	0.151449		0.57625	0.134051		0.532857	0.094112	0.826601	0.085303
	6th cerebellar lobule	4.61833	1.36952		4.58125	1.5579		4.87714	1.23869	0.830308	0.085773
	infralimbic ctx	0.516667	0.190018		0.52125	0.259254		0.517143	0.238377	0.831029	0.085864
	lateral geniculate	0.738333	0.152763		0.7825	0.197683		0.701429	0.177616	0.838884	0.086851
	inferior colliculus	6.11667	0.454254		6.23625	0.4121		5.70143	1.39116	0.849522	0.088172
	decussation superior cerebellar peduncle	0.07	0.04		0.06625	0.042067		0.081429	0.030783	0.85211	0.088491
	lateral septal area	1.63	0.321621		1.65125	0.475107		1.66286	0.422324	0.864945	0.090059
	tenia tecta ctx	1.49833	0.125923		1.45375	0.137419		1.37571	0.380651	0.872604	0.090984
	primary somatosensory ctx	19.74	1.18464		19.3375	1.5032		19.3943	1.65724	0.873191	0.091054
	secondary somaotsensory ctx	5.38667	0.602318		5.3075	0.660427		5.38	0.63773	0.877327	0.09155
	cerebellar nuclear area	1.75667	0.368655		1.88	0.340588		1.82571	0.314317	0.8829	0.092214
	medial geniculate	1.28	0.253298		1.355	0.29457		1.32429	0.273609	0.894655	0.0936
	rostral piriform ctx	7.31	1.29854		7.25	0.759342		7.36143	0.629005	0.895196	0.093664
	temporal ctx	1.40333	0.429216		1.365	0.312547		1.47571	0.43343	0.896247	0.093787
	diagonal band of Broca	0.755	0.327032		0.77	0.314052		0.794286	0.270361	0.897703	0.093957
	cortical amygdaloid area	4.20833	0.732705		4.2475	0.703232		4.37	0.65866	0.914673	0.09592
	ventral medial hypothalamic area	0.755	0.15202		0.725	0.151186		0.76	0.264197	0.92103	0.096646
	medial septal area	0.196667	0.124204		0.21625	0.164137		0.205714	0.091443	0.922919	0.096861
	caudal piriform ctx	5.935	0.993876		6.00125	0.795585		6.16143	0.487594	0.925516	0.097155
	cerebral peduncle	5.96333	0.663134		6.085	0.598068		5.96571	0.517135	0.938812	0.09865
	9th cerebellar lobule	0.773333	0.495849		0.70375	0.518513		0.745714	0.625669	0.943801	0.099205
	lateral caudal hypothalamic area	1.65	0.357211		1.56625	0.169953		1.61714	0.216542	0.943859	0.099211
	flocculus cerebellum	4.07667	1.00161		3.9175	0.85217		4.08	0.724454	0.956126	0.100564
	endopiriform area	1.36833	0.229296		1.36625	0.218954		1.27143	0.181973	0.988803	0.104084
	olivary area	0	0		0	0		0	0	NaN	NaN
