# Supplementary material for: Effects of inhaled cannabis high in Δ9-THC or CBD on the aging brain: A translational MRI and behavioral study
Source: Front Aging Neurosci. 2023 Feb 1;15:1055433. doi: 10.3389/fnagi.2023.1055433 (PMC9930474; doi:10.3389/fnagi.2023.1055433)
Supplement: Supplementary file 2 [file Data_Sheet_2.xlsx]

## Sheet: lasting_comp
Non-parametric Kruskal-Wallis Test: Lower P value(0.05)indicates higher significance
lasting_highTHC	ROI Volume in mm cube
Region of Interest(ROI)	10th cerebellar lobule	2nd cerebellar lobule	3rd cerebellar lobule	4th cerebellar lobule	5th cerebellar lobule	6th cerebellar lobule	7th cerebellar lobule	facial nucleus	8th cerebellar lobule	9th cerebellar lobule	anterior amygdaloid area	anterior commissure	accumbens core	accumbens shell	anterior hypothalamic area	ambiguus area	anterior olfactory area	anterior pretectal thalamic area	anterior thalamic area	auditory ctx	basal amygdaloid area	CA1	CA3	corpus callosum	central amygdaloid area	cerebellar nuclear area	anterior cingulate area	claustrum	central medial thalamic area	cortical amygdaloid area	cerebral peduncle	caudate putamen	crus of ansiform lobule	cuneate area	diagonal band of Broca	dentate gyrus	dorsal hippocampal commissure	dorsal medial hypothalamic area	dorsal raphe	extended amydala	external capsule	endopiriform area	entorhinal ctx	fornix	fimbria hippocampus	flocculus cerebellum	forceps minor corpus callosum	frontal association ctx	gigantocelllaris reticular area
ROI-ID	1	2	3	4	5	6	7	8	9	10	11	12	13	14	15	16	17	18	19	20	21	22	23	24	25	26	27	28	29	30	31	32	33	34	35	36	37	38	39	40	41	42	43	44	45	46	47	48	49
map_20220201_075800_lasting_highTHC_M2_1_1_S6	1.73	2.77	2.27	0.86	3.7	4.16	0.31	0.64	0.19	0.52	1.12	0.55	1.38	1.69	1.76	0.33	8.48	1.29	1.88	3.4	3.27	7.64	3.48	3.78	1.44	1.94	3.26	0.42	0.57	4.44	6.17	15.22	10.51	0.09	0.9	4.83	0.96	0.41	0.46	0.89	3.12	1.07	14.92	0.32	2.34	3.3	0.27	4.1	6.25
map_20220201_090357_lasting_highTHC_F6_1_1_S5	1.66	0.93	0	0.75	3.1	7.04	1.98	0.2	1.54	1.46	1.28	1.14	1.75	2.08	2.72	0.59	5.95	2.14	1.89	5.54	4.69	9.53	5.2	5.15	1.75	1.74	3.59	0.85	0.62	5.4	4.97	18.54	11.67	0.34	1.13	5.64	1.22	0.64	0.82	1.27	3.71	1.8	19.41	0.32	2.44	2.29	0.65	2.79	5.15
map_20220201_100933_lasting_highTHC_F3_1_1_S4	1.7	1.66	1.65	1.27	3.99	6.05	1.75	0.29	1.36	1.37	0.8	0.81	1.2	1.18	3.14	0.47	7.2	2.28	1.83	4.44	3.77	8.24	3.27	5.35	1.88	1.46	3.32	0.91	0.92	4.18	5.95	14.6	10.37	0.33	0.57	5.89	0.73	0.48	0.35	1.22	3.14	1.69	16.12	0.45	2.25	4.37	0.55	3.75	4.82
map_20220201_111401_lasting_highTHC_F4_1_1_S5	0.58	1.56	2.7	1.88	2.99	4.03	1.84	1.07	1.4	0.88	1.32	1.07	1.52	1.99	3.17	0.28	6.82	2.39	1.91	5.57	4.28	9.72	5.35	5.68	1.73	1.74	3.6	0.77	0.39	5.32	6.49	19.51	8.05	0.34	1.12	7.76	0.78	0.36	0.73	1.45	4.15	1.62	19.81	0.52	2.28	4.71	0.63	4.56	4.87
map_20220201_121914_lasting_highTHC_F5_1_1_S4	0.54	1.51	2.47	1.86	0.41	3.49	0	0.94	0.03	0.01	0.33	0.88	1.54	1.86	1.68	0.28	6.4	1.96	1.46	3.88	4.23	5.64	4.36	4.13	1.62	1.67	2.18	0.67	0.4	3.55	5.39	14.13	4.73	0	1.1	4.68	0.73	0.34	0.73	0.6	2.8	1.36	16.01	0.32	2.1	4.44	0.65	4.33	4.99
map_20220201_142408_lasting_highTHC_F1_1_1_S5	1.41	3.91	2.74	1.05	4.14	4.24	1.85	0.76	1.17	0.77	0.62	0.52	1.03	1.17	2.9	0.61	8.46	1.94	1.83	4.04	3.93	9.67	4	4.93	2.22	2.07	2.42	0.3	0.83	4.44	6.29	15.34	11.87	0.28	0.44	7.16	0.89	0.41	0.48	0.8	3.42	1.35	14.37	0.43	2.54	3.49	0.11	4.56	6.57
Average	1.27	2.05667	1.97167	1.27833	3.055	4.835	1.28833	0.65	0.948333	0.835	0.911667	0.828333	1.40333	1.66167	2.56167	0.426667	7.21833	2	1.8	4.47833	4.02833	8.40667	4.27667	4.83667	1.77333	1.77	3.06167	0.653333	0.621667	4.555	5.87667	16.2233	9.53333	0.23	0.876667	5.99333	0.885	0.44	0.595	1.03833	3.39	1.48167	16.7733	0.393333	2.325	3.76667	0.476667	4.015	5.44167
StdDev	0.56164	1.08774	1.04394	0.49126	1.37621	1.386	0.886373	0.347793	0.661979	0.540916	0.395394	0.257326	0.258354	0.39917	0.672917	0.151349	1.05555	0.389718	0.169706	0.898141	0.488525	1.60329	0.864423	0.734511	0.263793	0.212979	0.610587	0.244022	0.218121	0.703754	0.582638	2.23488	2.71851	0.147784	0.302831	1.24064	0.188122	0.109362	0.188971	0.324679	0.482576	0.270364	2.29755	0.085713	0.15359	0.914564	0.230709	0.673996	0.76536
Median	1.535	1.61	2.37	1.16	3.4	4.2	1.795	0.7	1.265	0.825	0.96	0.845	1.45	1.775	2.81	0.4	7.01	2.05	1.855	4.24	4.08	8.885	4.18	5.04	1.74	1.74	3.29	0.72	0.595	4.44	6.06	15.28	10.44	0.305	1	5.765	0.835	0.41	0.605	1.055	3.28	1.49	16.065	0.375	2.31	3.93	0.59	4.215	5.07
Min	0.54	0.93	0	0.75	0.41	3.49	0	0.2	0.03	0.01	0.33	0.52	1.03	1.17	1.68	0.28	5.95	1.29	1.46	3.4	3.27	5.64	3.27	3.78	1.44	1.46	2.18	0.3	0.39	3.55	4.97	14.13	4.73	0	0.44	4.68	0.73	0.34	0.35	0.6	2.8	1.07	14.37	0.32	2.1	2.29	0.11	2.79	4.82
Max	1.73	3.91	2.74	1.88	4.14	7.04	1.98	1.07	1.54	1.46	1.32	1.14	1.75	2.08	3.17	0.61	8.48	2.39	1.91	5.57	4.69	9.72	5.35	5.68	2.22	2.07	3.6	0.91	0.92	5.4	6.49	19.51	11.87	0.34	1.13	7.76	1.22	0.64	0.82	1.45	4.15	1.8	19.81	0.52	2.54	4.71	0.65	4.56	6.57
lasting_lowTHC	ROI Volume in mm cube
Region of Interest(ROI)	10th cerebellar lobule	2nd cerebellar lobule	3rd cerebellar lobule	4th cerebellar lobule	5th cerebellar lobule	6th cerebellar lobule	7th cerebellar lobule	facial nucleus	8th cerebellar lobule	9th cerebellar lobule	anterior amygdaloid area	anterior commissure	accumbens core	accumbens shell	anterior hypothalamic area	ambiguus area	anterior olfactory area	anterior pretectal thalamic area	anterior thalamic area	auditory ctx	basal amygdaloid area	CA1	CA3	corpus callosum	central amygdaloid area	cerebellar nuclear area	anterior cingulate area	claustrum	central medial thalamic area	cortical amygdaloid area	cerebral peduncle	caudate putamen	crus of ansiform lobule	cuneate area	diagonal band of Broca	dentate gyrus	dorsal hippocampal commissure	dorsal medial hypothalamic area	dorsal raphe	extended amydala	external capsule	endopiriform area	entorhinal ctx	fornix	fimbria hippocampus	flocculus cerebellum	forceps minor corpus callosum	frontal association ctx	gigantocelllaris reticular area
ROI-ID	1	2	3	4	5	6	7	8	9	10	11	12	13	14	15	16	17	18	19	20	21	22	23	24	25	26	27	28	29	30	31	32	33	34	35	36	37	38	39	40	41	42	43	44	45	46	47	48	49
map_20220207_075119_lasting_lowTHC_M4_1_1_S4	1.4	1.96	2.2	1.61	3.91	2.93	1.87	0.44	1.24	0.81	1.1	1.16	1.72	2.18	2.71	0.63	6.73	2.51	1.69	5.27	4.13	10.72	4.11	6.08	2.02	1.09	3.69	1.14	0.95	4.43	5.99	20.88	8.42	0.27	1.56	7.92	0.82	0.52	0.67	0.79	4.15	1.87	19.22	0.42	2.44	1.59	0.55	4.02	7.01
map_20220207_085357_lasting_lowTHC_F15_1_1_S5	1.71	1.26	2.56	0.93	3.31	7.43	1.69	1.02	1.38	1.37	1.25	0.94	1.47	1.81	3.03	0.6	4.73	2.29	1.8	5.36	4.11	9.34	4.83	5.37	1.52	2.3	3.5	0.74	0.35	5.12	6.35	18.55	12.19	0.33	1.08	7.47	0.72	0.33	0.31	1.39	4.04	1.56	15.98	0.52	2.14	3.31	0.68	1.46	6.94
map_20220207_095950_lasting_lowTHC_F16_1_1_S3	1.71	4.21	2.69	1.27	4.11	4.88	1.33	1	1.11	0.12	1.41	0.7	0.96	1.1	2.8	0.47	8.41	1.49	1.9	4.79	4.52	10.49	4.63	4.56	2.12	2.05	2.59	0.42	0.89	4.78	6.26	15.35	12.05	0.22	0.4	7.32	0.24	0.42	0.53	0.94	3.68	1.44	14.13	0.38	2.75	5.96	0.84	3.77	6.93
map_20220207_112323_lasting_lowTHC_F17_1_1_S6	1.58	3.75	2.53	0.87	3.75	4.37	1.2	0.89	1.03	0.13	1.27	0.64	1.03	1.18	2.6	0.42	7.34	1.37	1.67	4.24	3.83	8.26	4.06	4.17	1.89	1.85	2.69	0.54	0.77	3.98	5.6	14.43	10.54	0.21	1.01	5.82	0.74	0.39	0.39	0.88	3.53	1.27	15.78	0.38	2.53	5.34	0.75	3.45	6.31
map_20220207_123401_lasting_lowTHC_F18_1_1_S3	1.64	2.25	2.59	1.63	3.12	6.93	1.98	0.99	1.63	1.37	1.21	1.15	1.83	2	2.7	0.57	8.16	2.22	1.86	5.44	4.69	9.42	5.13	5.13	1.77	2.09	3.45	0.89	0.6	5.27	7.07	18.35	11.61	0.3	1.16	5.74	1.2	0.61	0.82	1.25	3.72	1.75	19.21	0.37	2.48	5.71	0.69	5.04	7.13
map_20220207_133631_lasting_lowTHC_F13_1_1_S3	1.67	2.4	2.41	1.29	6.92	4.55	1.88	0.49	1.24	0.88	1.02	0.87	1.17	1.64	2.9	0.64	8.77	2.57	1.83	4.65	4.17	9.69	3.78	5.54	1.93	2.05	2.77	1.03	0.99	3.41	7.68	17.64	12.99	0.3	1.02	6.97	0.75	0.54	0.42	0.75	3.73	1.71	17.14	0.48	2.56	3.92	0.38	4.58	7.49
map_20220207_143854_lasting_lowTHC_F14_1_1_S4	0.82	4.4	2.89	1.26	4.3	4.9	0.89	0.63	0.72	0	1.47	0.73	1.13	1.3	2.82	0.47	7.39	1.55	1.92	4.82	3.78	9.04	4.58	5.13	2.17	2.15	4.22	0.65	0.88	3.99	6.78	15.61	12.07	0.15	1.12	5.78	0.63	0.43	0.74	1	3.92	1.43	16.4	0.13	1.92	5.65	0.89	2.15	5.07
Average	1.50429	2.89	2.55286	1.26571	4.20286	5.14143	1.54857	0.78	1.19286	0.668571	1.24714	0.884286	1.33	1.60143	2.79429	0.542857	7.36143	2	1.81	4.93857	4.17571	9.56571	4.44571	5.14	1.91714	1.94	3.27286	0.772857	0.775714	4.42571	6.53286	17.2586	11.41	0.254286	1.05	6.71714	0.728571	0.462857	0.554286	1	3.82429	1.57571	16.8371	0.382857	2.40286	4.49714	0.682857	3.49571	6.69714
StdDev	0.320253	1.22022	0.215771	0.294723	1.26896	1.54911	0.412772	0.253114	0.285056	0.58973	0.15882	0.211097	0.345012	0.420017	0.14211	0.088264	1.35682	0.512673	0.097639	0.43709	0.333059	0.842177	0.478291	0.62902	0.22209	0.398121	0.607309	0.261261	0.228171	0.675842	0.699803	2.2539	1.51035	0.063471	0.342296	0.920049	0.28275	0.097248	0.19312	0.237767	0.219458	0.211491	1.86065	0.124995	0.280162	1.62503	0.173946	1.28243	0.798388
Median	1.64	2.4	2.56	1.27	3.91	4.88	1.69	0.89	1.24	0.81	1.25	0.87	1.17	1.64	2.8	0.57	7.39	2.22	1.83	4.82	4.13	9.42	4.58	5.13	1.93	2.05	3.45	0.74	0.88	4.43	6.35	17.64	12.05	0.27	1.08	6.97	0.74	0.43	0.53	0.94	3.73	1.56	16.4	0.38	2.48	5.34	0.69	3.77	6.94
Min	0.82	1.26	2.2	0.87	3.12	2.93	0.89	0.44	0.72	0	1.02	0.64	0.96	1.1	2.6	0.42	4.73	1.37	1.67	4.24	3.78	8.26	3.78	4.17	1.52	1.09	2.59	0.42	0.35	3.41	5.6	14.43	8.42	0.15	0.4	5.74	0.24	0.33	0.31	0.75	3.53	1.27	14.13	0.13	1.92	1.59	0.38	1.46	5.07
Max	1.71	4.4	2.89	1.63	6.92	7.43	1.98	1.02	1.63	1.37	1.47	1.16	1.83	2.18	3.03	0.64	8.77	2.57	1.92	5.44	4.69	10.72	5.13	6.08	2.17	2.3	4.22	1.14	0.99	5.27	7.68	20.88	12.99	0.33	1.56	7.92	1.2	0.61	0.82	1.39	4.15	1.87	19.22	0.52	2.75	5.96	0.89	5.04	7.49
lasting_placebo	ROI Volume in mm cube
Region of Interest(ROI)	10th cerebellar lobule	2nd cerebellar lobule	3rd cerebellar lobule	4th cerebellar lobule	5th cerebellar lobule	6th cerebellar lobule	7th cerebellar lobule	facial nucleus	8th cerebellar lobule	9th cerebellar lobule	anterior amygdaloid area	anterior commissure	accumbens core	accumbens shell	anterior hypothalamic area	ambiguus area	anterior olfactory area	anterior pretectal thalamic area	anterior thalamic area	auditory ctx	basal amygdaloid area	CA1	CA3	corpus callosum	central amygdaloid area	cerebellar nuclear area	anterior cingulate area	claustrum	central medial thalamic area	cortical amygdaloid area	cerebral peduncle	caudate putamen	crus of ansiform lobule	cuneate area	diagonal band of Broca	dentate gyrus	dorsal hippocampal commissure	dorsal medial hypothalamic area	dorsal raphe	extended amydala	external capsule	endopiriform area	entorhinal ctx	fornix	fimbria hippocampus	flocculus cerebellum	forceps minor corpus callosum	frontal association ctx	gigantocelllaris reticular area
ROI-ID	1	2	3	4	5	6	7	8	9	10	11	12	13	14	15	16	17	18	19	20	21	22	23	24	25	26	27	28	29	30	31	32	33	34	35	36	37	38	39	40	41	42	43	44	45	46	47	48	49
map_20220204_073156_lasting_placebo_M3_1_1_S5	1.57	2.23	2.19	1.15	6.5	4.28	1.8	0.49	1.17	0.82	0.62	0.72	0.98	1.36	2.67	0.58	8.19	2.36	1.65	4.09	3.97	9.04	3.75	5.06	1.94	1.9	2.46	0.9	0.99	4.28	7.41	15.76	12.2	0.28	0.99	6.48	0.64	0.48	0.4	0.75	3.4	1.59	14.86	0.43	2.41	3.54	0.56	4.53	7
map_20220204_083828_lasting_placebo_F11_1_1_S9	1.72	0.01	0.1	0.79	4.05	6.05	1.72	0.34	1.36	1.37	1.26	0.87	1.46	1.61	3.24	0.61	5.13	2.17	1.85	4.99	4.01	9.77	3.94	5.82	2.17	1.76	3.34	0.93	0.98	5.09	4.84	17.75	12.07	0.31	1.26	6.82	0.76	0.47	0.7	1.39	3.69	1.77	17.61	0.51	2.29	0.92	0.57	1.41	4.93
map_20220204_100539_lasting_placebo_F12_1_1_S4	1.76	1.55	2.51	1.88	3.3	7.31	1.88	0.94	1.34	1.33	1.28	0.92	0.51	0.75	3.04	0.66	7.69	2.26	1.78	5.37	4.16	9.06	5	4.54	1.61	2.15	2.3	0.52	0.35	5.1	6.37	15.57	12.46	0.35	0.54	7.35	0.07	0.33	0.34	1.46	3.66	1.2	14.55	0.48	2.18	4.59	0.66	4.45	6.9
map_20220204_110859_lasting_placebo_F10_1_1_S4	1.29	3.81	2.52	1	4.15	4.18	1.8	0.74	1.16	0.78	1.08	0.66	0.69	0.79	2.86	0.62	8.44	1.8	1.75	3.91	3.88	9.34	3.98	5.01	2.25	1.89	1.78	0.5	0.83	4.39	5.82	17.41	11.78	0.27	1.08	7.17	0.87	0.37	0.47	0.84	3.38	1.13	13.09	0.41	2.42	3.36	0.27	4.43	6.51
map_20220204_121121_lasting_placebo_F8_1_1_S3	1.85	1.97	1.96	1.59	4.23	6.42	1.86	0.39	1.41	1.44	1.34	0.92	0.56	0.38	3.45	0.65	8.84	2.29	2.02	5.34	4.26	10.31	4.12	5.11	2.27	1.94	2.42	0.87	1.03	5.4	6.96	15.08	12.81	0.33	0.74	5.96	0.16	0.48	0.73	1.42	3.44	1.43	14.43	0.38	2.52	4.62	0.6	4.67	5.54
map_20220204_131346_lasting_placebo_F9_1_1_S4	1.59	4	2.69	1.19	4.01	4.62	1.29	0.99	1.09	0.11	1.37	0.68	0.98	1.07	2.63	0.46	7.93	1.46	1.75	4.56	4.33	10.07	4.5	4.43	2.07	2.03	2.65	0.46	0.78	4.63	6.26	14.48	11.51	0.22	0.46	6.97	0.24	0.42	0.47	0.9	3.47	1.4	13.91	0.36	2.47	5.75	0.79	3.65	6.53
map_20220204_141552_lasting_placebo_F7_1_1_S4	0.73	2.94	2.28	0.91	3.95	5.09	0.27	0.73	0.2	0.22	1.53	0.69	1.02	1.24	2.88	0.34	7.9	1.32	2.04	4.57	2.99	7.83	3.75	4.36	1.81	2.15	3.87	0.52	0.59	4.59	6.58	15.31	11.43	0.06	0.93	4.94	0.77	0.35	0.74	1.41	3.68	1.17	15.86	0.15	1.58	4.35	0.58	3.47	4.83
Average	1.50143	2.35857	2.03571	1.21571	4.31286	5.42143	1.51714	0.66	1.10429	0.867143	1.21143	0.78	0.885714	1.02857	2.96714	0.56	7.73143	1.95143	1.83429	4.69	3.94286	9.34571	4.14857	4.90429	2.01714	1.97429	2.68857	0.671429	0.792857	4.78286	6.32	15.9086	12.0371	0.26	0.857143	6.52714	0.501429	0.414286	0.55	1.16714	3.53143	1.38429	14.9014	0.388571	2.26714	3.87571	0.575714	3.80143	6.03429
StdDev	0.384813	1.383	0.887297	0.388924	1.01122	1.19409	0.585569	0.259101	0.416287	0.547288	0.293623	0.117898	0.329437	0.418228	0.298313	0.117615	1.20957	0.425771	0.146157	0.573672	0.449952	0.827342	0.454402	0.511562	0.244589	0.14409	0.697912	0.21544	0.247973	0.417042	0.827828	1.21569	0.502716	0.09798	0.290672	0.838167	0.332938	0.064513	0.168523	0.319046	0.139096	0.237336	1.4644	0.117676	0.323817	1.52299	0.156722	1.15128	0.919073
Median	1.59	2.23	2.28	1.15	4.05	5.09	1.8	0.73	1.17	0.82	1.28	0.72	0.98	1.07	2.88	0.61	7.93	2.17	1.78	4.57	4.01	9.34	3.98	5.01	2.07	1.94	2.46	0.52	0.83	4.63	6.37	15.57	12.07	0.28	0.93	6.82	0.64	0.42	0.47	1.39	3.47	1.4	14.55	0.41	2.41	4.35	0.58	4.43	6.51
Min	0.73	0.01	0.1	0.79	3.3	4.18	0.27	0.34	0.2	0.11	0.62	0.66	0.51	0.38	2.63	0.34	5.13	1.32	1.65	3.91	2.99	7.83	3.75	4.36	1.61	1.76	1.78	0.46	0.35	4.28	4.84	14.48	11.43	0.06	0.46	4.94	0.07	0.33	0.34	0.75	3.38	1.13	13.09	0.15	1.58	0.92	0.27	1.41	4.83
Max	1.85	4	2.69	1.88	6.5	7.31	1.88	0.99	1.41	1.44	1.53	0.92	1.46	1.61	3.45	0.66	8.84	2.36	2.04	5.37	4.33	10.31	5	5.82	2.27	2.15	3.87	0.93	1.03	5.4	7.41	17.75	12.81	0.35	1.26	7.35	0.87	0.48	0.74	1.46	3.69	1.77	17.61	0.51	2.52	5.75	0.79	4.67	7
KW p Value	0.711007	0.408094	0.262885	0.838521	0.118643	0.422766	0.958854	0.607241	0.990838	0.814847	0.281808	0.601549	0.016109	0.04351	0.545724	0.154849	0.639366	0.857103	0.945869	0.529917	0.846016	0.397669	0.499714	0.510025	0.184072	0.142838	0.219921	0.665991	0.383256	0.595585	0.278356	0.425095	0.048061	0.794635	0.477615	0.442232	0.122779	0.64333	0.863487	0.499964	0.03512	0.327763	0.109977	0.965622	0.447342	0.510283	0.148623	0.860318	0.0318
effect size: Omega sq	0.07336	0.011588	0.037632	0.091637	0.127324	0.01553	0.106469	0.055849	0.110094	0.088467	0.029835	0.054802	0.3562	0.241624	0.043973	0.097205	0.061575	0.094063	0.104962	0.040703	0.092622	0.008699	0.03417	0.036444	0.077706	0.106326	0.057676	0.066104	0.004576	0.053695	0.031217	0.016143	0.230228	0.085685	0.029131	0.020551	0.123444	0.062261	0.094884	0.034225	0.266214	0.012914	0.135919	0.107246	0.021833	0.0365	0.10184	0.094477	0.277632
[truncated: 91 more columns]

## Sheet: Sheet2
		Voxel Based Morphometry following Cannabis Washout
			Placebo			CBD			THC
		Region of Interest(ROI)	Ave	SD		Ave	SD		Ave	SD	P val	Ω Sq
		accumbens core	0.885714	0.329437	<	1.33	0.345012	<	1.40333	0.258354	0.016109	0.3562	FDR
		gigantocelllaris reticular area	6.03429	0.919073	<	6.69714	0.798388	>	5.44167	0.76536	0.0318	0.277632	p=0.010
		external capsule	3.53143	0.139096	<	3.82429	0.219458	>	3.39	0.482576	0.03512	0.266214
		medial preoptic area	1.3	0.23	<	1.46429	0.236704	>	1.10667	0.243036	0.040632	0.249473
		accumbens shell	1.02857	0.418228	<	1.60143	0.420017	<	1.66167	0.39917	0.04351	0.241624
		rostral piriform ctx	7.14143	0.851243	<	8.53571	0.911388	<	7.62833	0.891727	0.044956	0.237879
		crus of ansiform lobule	12.0371	0.502716	>	11.41	1.51035	>	9.53333	2.71851	0.048061	0.230228
		medial geniculate	1.54714	0.184546		1.52857	0.243545		1.23333	0.273398	0.072852	0.182724
		spinal trigeminal nuclear area	3.89429	0.551871		4.04	0.673201		3.36833	0.561798	0.07565	0.178431
		olfactory tubercles	1.45857	0.475164		2.11857	0.392149		1.99333	0.5568	0.078404	0.17436
		medial lemniscus	0.101429	0.114226		0.12	0.086217		0.225	0.035071	0.08078	0.170963
		parvicellular reticular area	1.98143	0.447602		2.1	0.293598		1.68167	0.171396	0.091898	0.156301
		inferior colliculus	5.05143	0.730786		5.63429	1.75593		6.25333	0.323337	0.098355	0.14859
		lateral paragigantocellular area	1.59143	0.222967		1.73	0.098995		1.42333	0.303491	0.101	0.145578
		insular caudal ctx	2.82286	0.531185		2.64857	0.493168		2.245	0.465908	0.109795	0.136108
		entorhinal ctx	14.9014	1.4644		16.8371	1.86065		16.7733	2.29755	0.109977	0.135919
		5th cerebellar lobule	4.31286	1.01122		4.20286	1.26896		3.055	1.37621	0.118643	0.127324
		dorsal hippocampal commissure	0.501429	0.332938		0.728571	0.28275		0.885	0.188122	0.122779	0.123444
		pyramidal tracts	1.19571	0.174151		1.20714	0.229326		1.005	0.11606	0.128718	0.118097
		cerebellar nuclear area	1.97429	0.14409		1.94	0.398121		1.77	0.212979	0.142838	0.106326
		zona incerta	0.911429	0.161599		1.01286	0.059921		0.885	0.114324	0.146311	0.103612
		primary motor ctx	5.28143	0.728387		6.06286	0.688397		5.26667	0.704717	0.146884	0.103169
		forceps minor corpus callosum	0.575714	0.156722		0.682857	0.173946		0.476667	0.230709	0.148623	0.10184
		ambiguus area	0.56	0.117615		0.542857	0.088264		0.426667	0.151349	0.154849	0.097205
		stria medullaris	0.314286	0.045774		0.287143	0.049905		0.288333	0.02137	0.15693	0.095698
		lateral caudal hypothalamic area	1.54286	0.385518		1.71571	0.28629		1.48	0.212509	0.170979	0.086024
		stria terminalis	0.125714	0.073452		0.158571	0.053363		0.185	0.104833	0.173429	0.084419
		intermediate reticular area	2.35	0.464076		2.43714	0.469671		2.03167	0.361852	0.183368	0.078137
		retrosplenial caudal ctx	3.81143	0.496838		4.4	0.509673		4.085	0.890365	0.183368	0.078137
		central amygdaloid area	2.01714	0.244589		1.91714	0.22209		1.77333	0.263793	0.184072	0.077706
		paraventricular hypothalamic area	0.238571	0.03132		0.24	0.053541		0.188333	0.058452	0.189951	0.074164
		posterior thalamic area	1.17143	0.17315		1.24857	0.068903		1.12333	0.158577	0.19228	0.072791
		lateral preoptic area	0.582857	0.09759		0.61	0.114455		0.483333	0.161204	0.214202	0.060639
		insular rostral ctx	5.27429	0.685659		6.08	0.693974		5.78833	1.36744	0.218846	0.058227
		temporal ctx	1.45143	0.415027		1.58714	0.410882		1.85667	0.158451	0.21967	0.057805
		anterior cingulate area	2.68857	0.697912		3.27286	0.607309		3.06167	0.610587	0.219921	0.057676
		reticular thalamic area	2.17714	0.143261		2.22429	0.163998		2.06833	0.167382	0.222178	0.056528
		habenular area	0.374286	0.098464		0.402857	0.100948		0.315	0.091378	0.223548	0.055837
		vestibular area	2.41571	0.37197		2.66	0.173397		2.16333	0.476809	0.228795	0.053229
		lateral amygdaloid area	0.544286	0.07871		0.581429	0.141354		0.651667	0.12875	0.232122	0.051607
		3rd cerebellar lobule	2.03571	0.887297		2.55286	0.215771		1.97167	1.04394	0.262885	0.037632
		locus ceruleus	0.157143	0.091417		0.224286	0.04315		0.151667	0.113034	0.264149	0.037093
		ventral pallidum	1.46286	0.305271	<	1.79857	0.476705	<	1.51	0.315848	0.276286	0.032054
		cerebral peduncle	6.32	0.827828		6.53286	0.699803		5.87667	0.582638	0.278356	0.031217
		anterior amygdaloid area	1.21143	0.293623		1.24714	0.15882		0.911667	0.395394	0.281808	0.029835
		pontine area	1.99571	0.466721		2.30571	0.457998		2.32833	0.645675	0.301707	0.022189
		caudal piriform ctx	6.63857	0.703312		6.56286	0.616298		6.06	0.781255	0.309941	0.019173
		mesencephalic reticular formation	6.21857	0.805821		6.98429	1.04013		6.6	1.0906	0.324708	0.013962
		endopiriform area	1.38429	0.237336		1.57571	0.211491		1.48167	0.270364	0.327763	0.012914
		medial dorsal thalamic area	0.771429	0.091911		0.762857	0.132755		0.67	0.146287	0.344544	0.007327
		substantia nigra	1.61143	0.366353	<	1.70714	0.259404	>	1.585	0.168493	0.36742	0.00014
		ventral medial hypothalamic area	0.828571	0.295828		0.727143	0.15745		0.885	0.143631	0.369736	0.000563
		granular cell layer	5.39429	0.40484		5.42286	0.606485		4.785	0.888274	0.372389	0.001361
		glomerular layer	7.46	0.463393		7.35571	0.878576		6.44	1.5082	0.372665	0.001444
		solitary tract area	1.32286	0.327807		1.38286	0.36234		1.15	0.493721	0.372804	0.001486
		medial mammillary area	0.807143	0.255781		0.94	0.2755		0.76	0.152447	0.374251	0.001919
		central medial thalamic area	0.792857	0.247973		0.775714	0.228171		0.621667	0.218121	0.383256	0.004576
		CA1	9.34571	0.827342		9.56571	0.842177		8.40667	1.60329	0.397669	0.008699
		2nd cerebellar lobule	2.35857	1.383		2.89	1.22022		2.05667	1.08774	0.408094	0.011588
		prepositus area	0.504286	0.084825		0.537143	0.107814		0.44	0.197889	0.418556	0.014413
		6th cerebellar lobule	5.42143	1.19409		5.14143	1.54911		4.835	1.386	0.422766	0.01553
		caudate putamen	15.9086	1.21569	<	17.2586	2.2539	<	16.2233	2.23488	0.425095	0.016143
		ventricle	5.94429	0.331253		6.01857	0.502475		6.19	0.461216	0.432326	0.018024
		decussation superior cerebellar peduncle	0.032857	0.041519		0.06	0.056273		0.055	0.051672	0.432447	0.018056
		dentate gyrus	6.52714	0.838167		6.71714	0.920049		5.99333	1.24064	0.442232	0.020551
		secondary motor ctx	5.20714	0.661708		5.81429	1.15799		5.42833	1.10821	0.447076	0.021766
		fimbria hippocampus	2.26714	0.323817		2.40286	0.280162		2.325	0.15359	0.447342	0.021833
		simple lobule cerebellum	3.26857	1.36401		3.81571	0.746567		2.97667	1.00079	0.453513	0.02336
		medial septal area	0.158571	0.114372		0.231429	0.150713		0.255	0.139392	0.464651	0.026065
		lateral geniculate	0.772857	0.206051		0.834286	0.177938		0.84	0.218998	0.468043	0.026875
		diagonal band of Broca	0.857143	0.290672		1.05	0.342296		0.876667	0.302831	0.477615	0.029131
		periaqueductal gray	4.62714	0.789466		4.77429	1.15268		5.24	0.92152	0.488377	0.031614
		reuniens thalamic area	0.61	0.079162		0.602857	0.068972		0.548333	0.11089	0.49385	0.032855
		CA3	4.14857	0.454402		4.44571	0.478291		4.27667	0.864423	0.499714	0.03417
		extended amydala	1.16714	0.319046		1	0.237767		1.03833	0.324679	0.499964	0.034225
		pontine reticular nucleus oral	2.93143	1.52623		3.97429	1.57207		3.01833	1.13375	0.504759	0.035288
		corpus callosum	4.90429	0.511562		5.14	0.62902		4.83667	0.734511	0.510025	0.036444
		flocculus cerebellum	3.87571	1.52299		4.49714	1.62503		3.76667	0.914564	0.510283	0.0365
		subiculum	5.80857	1.38889		6.44714	1.56133		6.69667	1.60677	0.510283	0.0365
		superior colliculus	7.18571	1.03374		7.82714	0.947483		7.19833	1.40045	0.515692	0.037674
		auditory ctx	4.69	0.573672		4.93857	0.43709		4.47833	0.898141	0.529917	0.040703
		globus pallidus	3.16286	0.316792		2.99143	0.301575		3.00333	0.605596	0.531063	0.040943
		optic tract	0.355714	0.050943		0.358571	0.059		0.381667	0.073869	0.534834	0.041731
		lemniscal area	0.912857	0.306959		0.907143	0.196275		0.97	0.239499	0.541752	0.043161
		anterior hypothalamic area	2.96714	0.298313		2.79429	0.14211		2.56167	0.672917	0.545724	0.043973
		medial amygdaloid area	2.19143	0.484095		1.97429	0.393398		1.97	0.510686	0.574991	0.049783
		cortical amygdaloid area	4.78286	0.417042		4.42571	0.675842		4.555	0.703754	0.595585	0.053695
		paraventricular thalamic area	0.478571	0.101066		0.46	0.102794		0.506667	0.155906	0.600549	0.054617
		anterior commissure	0.78	0.117898		0.884286	0.211097		0.828333	0.257326	0.601549	0.054802
		facial nucleus	0.66	0.259101		0.78	0.253114		0.65	0.347793	0.607241	0.055849
		parietal ctx	0.887143	0.50182		0.991429	0.705252		1.275	0.765003	0.610373	0.05642
		principal sensory nucleus trigeminal	2.48286	0.539466		2.35714	1.09896		2.34	0.48212	0.630664	0.060053
		pontine reticular nucleus caudal	4.72	1.16836		3.89286	1.65969		4.07167	0.750638	0.638498	0.061424
		anterior olfactory area	7.73143	1.20957		7.36143	1.35682		7.21833	1.05555	0.639366	0.061575
		dorsal medial hypothalamic area	0.414286	0.064513		0.462857	0.097248		0.44	0.109362	0.64333	0.062261
		claustrum	0.671429	0.21544		0.772857	0.261261		0.653333	0.244022	0.665991	0.066104
		transverse fibers pons	0.11	0.03266		0.081429	0.071514		0.081667	0.076267	0.669798	0.066737
		prelimbic ctx	1.67571	0.322328		1.71143	0.363659		1.50667	0.476977	0.704071	0.072273
		primary somatosensory ctx	20.5843	1.20965		21.4629	2.17316		21.3	1.88255	0.705168	0.072446
		pedunculopontine tegmental area	1.30143	0.305256		1.2	0.331914		1.32667	0.274275	0.710948	0.073351
		visual 1 ctx	13.1614	1.34638		13.6871	1.49687		12.9217	1.76435	0.710948	0.073351
		10th cerebellar lobule	1.50143	0.384813		1.50429	0.320253		1.27	0.56164	0.711007	0.07336
		internal capsule	2.29857	0.307378		2.17857	0.351636		2.365	0.247931	0.729144	0.076154
		paramedian lobule	2.93429	0.775432		2.76571	0.731092		2.41167	1.26177	0.744608	0.07848
		olivary complex	0.767143	0.332301		0.582857	0.317475		0.708333	0.259185	0.747314	0.078882
		lateral lemniscus	0.62	0.483977		0.812857	0.260686		0.81	0.351966	0.751504	0.079502
		median raphe area	1.13571	0.234155		1.17714	0.244385		1.23333	0.277465	0.755615	0.080106
		bed nucleus stria terminalis	1.20286	0.211243		1.26286	0.194226		1.10833	0.441018	0.771953	0.082477
		lateral posterior thalamic area	0.811429	0.267297		0.911429	0.181515		0.843333	0.319228	0.773383	0.082682
		medullary reticular ventral area	0.704286	0.872866		0.478571	0.810914		0.843333	0.920971	0.778575	0.083423
		cuneate area	0.26	0.09798		0.254286	0.063471		0.23	0.147784	0.794635	0.085685
		parabrachial area	0.884286	0.274521		0.674286	0.31069		0.76	0.138852	0.795187	0.085762
		ventral thalamic area	4.83143	0.475445		5.11571	0.675324		4.88167	0.371614	0.800626	0.086517
		parafascicular thalamic area	0.25	0.279106		0.374286	0.257155		0.355	0.243208	0.800859	0.086549
		9th cerebellar lobule	0.867143	0.547288		0.668571	0.58973		0.835	0.540916	0.814847	0.088467
		posterior hypothalamic area	0.34	0.06733		0.361429	0.067188		0.373333	0.048028	0.835451	0.091231
		secondary somaotsensory ctx	5.72571	0.604286		5.9	0.437645		5.66833	0.697952	0.837034	0.091441
		infralimbic ctx	0.534286	0.265886		0.627143	0.104835		0.545	0.29858	0.837655	0.091523
		4th cerebellar lobule	1.21571	0.388924		1.26571	0.294723		1.27833	0.49126	0.838521	0.091637
		tenia tecta ctx	1.42714	0.214842		1.38714	0.26694		1.49833	0.111967	0.842708	0.092188
		basal amygdaloid area	3.94286	0.449952		4.17571	0.333059		4.02833	0.488525	0.846016	0.092622
		medullary reticular dorsal area	0.334286	0.414321		0.232857	0.386726		0.388333	0.427851	0.855026	0.093794
		anterior pretectal thalamic area	1.95143	0.425771		2	0.512673		2	0.389718	0.857103	0.094063
		frontal association ctx	3.80143	1.15128		3.49571	1.28243		4.015	0.673996	0.860318	0.094477
		dorsal raphe	0.55	0.168523		0.554286	0.19312		0.595	0.188971	0.863487	0.094884
		lateral septal area	1.81	0.496353		2.01857	0.794826		1.895	0.485253	0.866913	0.095322
		ventral tegmental area	0.528571	0.254717	<	0.55	0.227743	<	0.595	0.144187	0.899352	0.099386
		retrosplenial rostral ctx	4.52	1.08663		4.34857	0.926524		4.34833	0.850539	0.923179	0.102278
		interpeduncular area	0.607143	0.132252		0.557143	0.251178		0.646667	0.104435	0.924028	0.102379
		lateral rostral hypothalamic area	3.16571	0.365507		3.02714	0.36188		3.11333	0.449118	0.938375	0.104083
		anterior thalamic area	1.83429	0.146157		1.81	0.097639		1.8	0.169706	0.945869	0.104962
		orbital ctx	5.18143	1.34433		4.81714	1.53851		5.16667	1.16982	0.956958	0.10625
		7th cerebellar lobule	1.51714	0.585569		1.54857	0.412772		1.28833	0.886373	0.958854	0.106469
		lateral dorsal thalamic area	0.928571	0.218741		0.938571	0.27613		0.97	0.135647	0.961611	0.106786
		fornix	0.388571	0.117676		0.382857	0.124995		0.393333	0.085713	0.965622	0.107246
		lateral reticular area	0.558571	0.388563		0.511429	0.379624		0.558333	0.440337	0.982429	0.109153
		8th cerebellar lobule	1.10429	0.416287		1.19286	0.285056		0.948333	0.661979	0.990838	0.110094
		pituitary	1.17143	0.305256		1.12714	0.455328		1.12833	0.234812	0.998894	0.110989
		reticulotegmental nucleus	0.815714	0.323875		0.808571	0.167574		0.768333	0.307598	1	0.111111
		olivary area	0	0		0	0		0	0	NaN	NaN

## Sheet: Sheet1
			THC			CBD			Placebo
	lasting_highTHC	Region of Interest(ROI)	Average	StdDev		Average	StdDev		Average	StdDev	KW p Value	effect size: Omega sq
	ROI Volume in mm cube	substantia nigra	1.585	0.168493		1.70714	0.259404		1.61143	0.366353	0.36742	0.00014
		ventral medial hypothalamic area	0.885	0.143631		0.727143	0.15745		0.828571	0.295828	0.369736	0.000563
		granular cell layer	4.785	0.888274		5.42286	0.606485		5.39429	0.40484	0.372389	0.001361
		glomerular layer	6.44	1.5082		7.35571	0.878576		7.46	0.463393	0.372665	0.001444
		solitary tract area	1.15	0.493721		1.38286	0.36234		1.32286	0.327807	0.372804	0.001486
		medial mammillary area	0.76	0.152447		0.94	0.2755		0.807143	0.255781	0.374251	0.001919
		central medial thalamic area	0.621667	0.218121		0.775714	0.228171		0.792857	0.247973	0.383256	0.004576
		medial dorsal thalamic area	0.67	0.146287		0.762857	0.132755		0.771429	0.091911	0.344544	0.007327
		CA1	8.40667	1.60329		9.56571	0.842177		9.34571	0.827342	0.397669	0.008699
		2nd cerebellar lobule	2.05667	1.08774		2.89	1.22022		2.35857	1.383	0.408094	0.011588
		endopiriform area	1.48167	0.270364		1.57571	0.211491		1.38429	0.237336	0.327763	0.012914
		mesencephalic reticular formation	6.6	1.0906		6.98429	1.04013		6.21857	0.805821	0.324708	0.013962
		prepositus area	0.44	0.197889		0.537143	0.107814		0.504286	0.084825	0.418556	0.014413
		6th cerebellar lobule	4.835	1.386		5.14143	1.54911		5.42143	1.19409	0.422766	0.01553
		caudate putamen	16.2233	2.23488		17.2586	2.2539		15.9086	1.21569	0.425095	0.016143
		ventricle	6.19	0.461216		6.01857	0.502475		5.94429	0.331253	0.432326	0.018024
		decussation superior cerebellar peduncle	0.055	0.051672		0.06	0.056273		0.032857	0.041519	0.432447	0.018056
		caudal piriform ctx	6.06	0.781255		6.56286	0.616298		6.63857	0.703312	0.309941	0.019173
		dentate gyrus	5.99333	1.24064		6.71714	0.920049		6.52714	0.838167	0.442232	0.020551
		secondary motor ctx	5.42833	1.10821		5.81429	1.15799		5.20714	0.661708	0.447076	0.021766
		fimbria hippocampus	2.325	0.15359		2.40286	0.280162		2.26714	0.323817	0.447342	0.021833
		pontine area	2.32833	0.645675		2.30571	0.457998		1.99571	0.466721	0.301707	0.022189
		simple lobule cerebellum	2.97667	1.00079		3.81571	0.746567		3.26857	1.36401	0.453513	0.02336
		medial septal area	0.255	0.139392		0.231429	0.150713		0.158571	0.114372	0.464651	0.026065
		lateral geniculate	0.84	0.218998		0.834286	0.177938		0.772857	0.206051	0.468043	0.026875
		diagonal band of Broca	0.876667	0.302831		1.05	0.342296		0.857143	0.290672	0.477615	0.029131
		anterior amygdaloid area	0.911667	0.395394		1.24714	0.15882		1.21143	0.293623	0.281808	0.029835
		cerebral peduncle	5.87667	0.582638		6.53286	0.699803		6.32	0.827828	0.278356	0.031217
		periaqueductal gray	5.24	0.92152		4.77429	1.15268		4.62714	0.789466	0.488377	0.031614
		ventral pallidum	1.51	0.315848		1.79857	0.476705		1.46286	0.305271	0.276286	0.032054
		reuniens thalamic area	0.548333	0.11089		0.602857	0.068972		0.61	0.079162	0.49385	0.032855
		CA3	4.27667	0.864423		4.44571	0.478291		4.14857	0.454402	0.499714	0.03417
		extended amydala	1.03833	0.324679		1	0.237767		1.16714	0.319046	0.499964	0.034225
		pontine reticular nucleus oral	3.01833	1.13375		3.97429	1.57207		2.93143	1.52623	0.504759	0.035288
		corpus callosum	4.83667	0.734511		5.14	0.62902		4.90429	0.511562	0.510025	0.036444
		flocculus cerebellum	3.76667	0.914564		4.49714	1.62503		3.87571	1.52299	0.510283	0.0365
		subiculum	6.69667	1.60677		6.44714	1.56133		5.80857	1.38889	0.510283	0.0365
		locus ceruleus	0.151667	0.113034		0.224286	0.04315		0.157143	0.091417	0.264149	0.037093
		3rd cerebellar lobule	1.97167	1.04394		2.55286	0.215771		2.03571	0.887297	0.262885	0.037632
		superior colliculus	7.19833	1.40045		7.82714	0.947483		7.18571	1.03374	0.515692	0.037674
		auditory ctx	4.47833	0.898141		4.93857	0.43709		4.69	0.573672	0.529917	0.040703
		globus pallidus	3.00333	0.605596		2.99143	0.301575		3.16286	0.316792	0.531063	0.040943
		optic tract	0.381667	0.073869		0.358571	0.059		0.355714	0.050943	0.534834	0.041731
		lemniscal area	0.97	0.239499		0.907143	0.196275		0.912857	0.306959	0.541752	0.043161
		anterior hypothalamic area	2.56167	0.672917		2.79429	0.14211		2.96714	0.298313	0.545724	0.043973
		medial amygdaloid area	1.97	0.510686		1.97429	0.393398		2.19143	0.484095	0.574991	0.049783
		lateral amygdaloid area	0.651667	0.12875		0.581429	0.141354		0.544286	0.07871	0.232122	0.051607
		vestibular area	2.16333	0.476809		2.66	0.173397		2.41571	0.37197	0.228795	0.053229
		cortical amygdaloid area	4.555	0.703754		4.42571	0.675842		4.78286	0.417042	0.595585	0.053695
		paraventricular thalamic area	0.506667	0.155906		0.46	0.102794		0.478571	0.101066	0.600549	0.054617
		anterior commissure	0.828333	0.257326		0.884286	0.211097		0.78	0.117898	0.601549	0.054802
		habenular area	0.315	0.091378		0.402857	0.100948		0.374286	0.098464	0.223548	0.055837
		facial nucleus	0.65	0.347793		0.78	0.253114		0.66	0.259101	0.607241	0.055849
		parietal ctx	1.275	0.765003		0.991429	0.705252		0.887143	0.50182	0.610373	0.05642
		reticular thalamic area	2.06833	0.167382		2.22429	0.163998		2.17714	0.143261	0.222178	0.056528
		anterior cingulate area	3.06167	0.610587		3.27286	0.607309		2.68857	0.697912	0.219921	0.057676
		temporal ctx	1.85667	0.158451		1.58714	0.410882		1.45143	0.415027	0.21967	0.057805
		insular rostral ctx	5.78833	1.36744		6.08	0.693974		5.27429	0.685659	0.218846	0.058227
		principal sensory nucleus trigeminal	2.34	0.48212		2.35714	1.09896		2.48286	0.539466	0.630664	0.060053
		lateral preoptic area	0.483333	0.161204		0.61	0.114455		0.582857	0.09759	0.214202	0.060639
		pontine reticular nucleus caudal	4.07167	0.750638		3.89286	1.65969		4.72	1.16836	0.638498	0.061424
		anterior olfactory area	7.21833	1.05555		7.36143	1.35682		7.73143	1.20957	0.639366	0.061575
		dorsal medial hypothalamic area	0.44	0.109362		0.462857	0.097248		0.414286	0.064513	0.64333	0.062261
		claustrum	0.653333	0.244022		0.772857	0.261261		0.671429	0.21544	0.665991	0.066104
		transverse fibers pons	0.081667	0.076267		0.081429	0.071514		0.11	0.03266	0.669798	0.066737
		prelimbic ctx	1.50667	0.476977		1.71143	0.363659		1.67571	0.322328	0.704071	0.072273
		primary somatosensory ctx	21.3	1.88255		21.4629	2.17316		20.5843	1.20965	0.705168	0.072446
		posterior thalamic area	1.12333	0.158577		1.24857	0.068903		1.17143	0.17315	0.19228	0.072791
		pedunculopontine tegmental area	1.32667	0.274275		1.2	0.331914		1.30143	0.305256	0.710948	0.073351
		visual 1 ctx	12.9217	1.76435		13.6871	1.49687		13.1614	1.34638	0.710948	0.073351
		10th cerebellar lobule	1.27	0.56164		1.50429	0.320253		1.50143	0.384813	0.711007	0.07336
		paraventricular hypothalamic area	0.188333	0.058452		0.24	0.053541		0.238571	0.03132	0.189951	0.074164
		internal capsule	2.365	0.247931		2.17857	0.351636		2.29857	0.307378	0.729144	0.076154
		central amygdaloid area	1.77333	0.263793		1.91714	0.22209		2.01714	0.244589	0.184072	0.077706
		intermediate reticular area	2.03167	0.361852		2.43714	0.469671		2.35	0.464076	0.183368	0.078137
		retrosplenial caudal ctx	4.085	0.890365		4.4	0.509673		3.81143	0.496838	0.183368	0.078137
		paramedian lobule	2.41167	1.26177		2.76571	0.731092		2.93429	0.775432	0.744608	0.07848
		olivary complex	0.708333	0.259185		0.582857	0.317475		0.767143	0.332301	0.747314	0.078882
		lateral lemniscus	0.81	0.351966		0.812857	0.260686		0.62	0.483977	0.751504	0.079502
		median raphe area	1.23333	0.277465		1.17714	0.244385		1.13571	0.234155	0.755615	0.080106
		bed nucleus stria terminalis	1.10833	0.441018		1.26286	0.194226		1.20286	0.211243	0.771953	0.082477
		lateral posterior thalamic area	0.843333	0.319228		0.911429	0.181515		0.811429	0.267297	0.773383	0.082682
		medullary reticular ventral area	0.843333	0.920971		0.478571	0.810914		0.704286	0.872866	0.778575	0.083423
		stria terminalis	0.185	0.104833		0.158571	0.053363		0.125714	0.073452	0.173429	0.084419
		cuneate area	0.23	0.147784		0.254286	0.063471		0.26	0.09798	0.794635	0.085685
		parabrachial area	0.76	0.138852		0.674286	0.31069		0.884286	0.274521	0.795187	0.085762
		lateral caudal hypothalamic area	1.48	0.212509		1.71571	0.28629		1.54286	0.385518	0.170979	0.086024
		ventral thalamic area	4.88167	0.371614		5.11571	0.675324		4.83143	0.475445	0.800626	0.086517
		parafascicular thalamic area	0.355	0.243208		0.374286	0.257155		0.25	0.279106	0.800859	0.086549
		9th cerebellar lobule	0.835	0.540916		0.668571	0.58973		0.867143	0.547288	0.814847	0.088467
		posterior hypothalamic area	0.373333	0.048028		0.361429	0.067188		0.34	0.06733	0.835451	0.091231
		secondary somaotsensory ctx	5.66833	0.697952		5.9	0.437645		5.72571	0.604286	0.837034	0.091441
		infralimbic ctx	0.545	0.29858		0.627143	0.104835		0.534286	0.265886	0.837655	0.091523
		4th cerebellar lobule	1.27833	0.49126		1.26571	0.294723		1.21571	0.388924	0.838521	0.091637
		tenia tecta ctx	1.49833	0.111967		1.38714	0.26694		1.42714	0.214842	0.842708	0.092188
		basal amygdaloid area	4.02833	0.488525		4.17571	0.333059		3.94286	0.449952	0.846016	0.092622
		medullary reticular dorsal area	0.388333	0.427851		0.232857	0.386726		0.334286	0.414321	0.855026	0.093794
		anterior pretectal thalamic area	2	0.389718		2	0.512673		1.95143	0.425771	0.857103	0.094063
		frontal association ctx	4.015	0.673996		3.49571	1.28243		3.80143	1.15128	0.860318	0.094477
		dorsal raphe	0.595	0.188971		0.554286	0.19312		0.55	0.168523	0.863487	0.094884
		lateral septal area	1.895	0.485253		2.01857	0.794826		1.81	0.496353	0.866913	0.095322
		stria medullaris	0.288333	0.02137		0.287143	0.049905		0.314286	0.045774	0.15693	0.095698
		ambiguus area	0.426667	0.151349		0.542857	0.088264		0.56	0.117615	0.154849	0.097205
		ventral tegmental area	0.595	0.144187		0.55	0.227743		0.528571	0.254717	0.899352	0.099386
		forceps minor corpus callosum	0.476667	0.230709		0.682857	0.173946		0.575714	0.156722	0.148623	0.10184
		retrosplenial rostral ctx	4.34833	0.850539		4.34857	0.926524		4.52	1.08663	0.923179	0.102278
		interpeduncular area	0.646667	0.104435		0.557143	0.251178		0.607143	0.132252	0.924028	0.102379
		primary motor ctx	5.26667	0.704717		6.06286	0.688397		5.28143	0.728387	0.146884	0.103169
		zona incerta	0.885	0.114324		1.01286	0.059921		0.911429	0.161599	0.146311	0.103612
		lateral rostral hypothalamic area	3.11333	0.449118		3.02714	0.36188		3.16571	0.365507	0.938375	0.104083
		anterior thalamic area	1.8	0.169706		1.81	0.097639		1.83429	0.146157	0.945869	0.104962
		orbital ctx	5.16667	1.16982		4.81714	1.53851		5.18143	1.34433	0.956958	0.10625
		cerebellar nuclear area	1.77	0.212979		1.94	0.398121		1.97429	0.14409	0.142838	0.106326
		7th cerebellar lobule	1.28833	0.886373		1.54857	0.412772		1.51714	0.585569	0.958854	0.106469
		lateral dorsal thalamic area	0.97	0.135647		0.938571	0.27613		0.928571	0.218741	0.961611	0.106786
		fornix	0.393333	0.085713		0.382857	0.124995		0.388571	0.117676	0.965622	0.107246
		lateral reticular area	0.558333	0.440337		0.511429	0.379624		0.558571	0.388563	0.982429	0.109153
		8th cerebellar lobule	0.948333	0.661979		1.19286	0.285056		1.10429	0.416287	0.990838	0.110094
		pituitary	1.12833	0.234812		1.12714	0.455328		1.17143	0.305256	0.998894	0.110989
		reticulotegmental nucleus	0.768333	0.307598		0.808571	0.167574		0.815714	0.323875	1	0.111111
		pyramidal tracts	1.005	0.11606		1.20714	0.229326		1.19571	0.174151	0.128718	0.118097
		dorsal hippocampal commissure	0.885	0.188122		0.728571	0.28275		0.501429	0.332938	0.122779	0.123444
		5th cerebellar lobule	3.055	1.37621		4.20286	1.26896		4.31286	1.01122	0.118643	0.127324
		entorhinal ctx	16.7733	2.29755		16.8371	1.86065		14.9014	1.4644	0.109977	0.135919
		insular caudal ctx	2.245	0.465908		2.64857	0.493168		2.82286	0.531185	0.109795	0.136108
		lateral paragigantocellular area	1.42333	0.303491		1.73	0.098995		1.59143	0.222967	0.101	0.145578
		inferior colliculus	6.25333	0.323337		5.63429	1.75593		5.05143	0.730786	0.098355	0.14859
		parvicellular reticular area	1.68167	0.171396		2.1	0.293598		1.98143	0.447602	0.091898	0.156301
		medial lemniscus	0.225	0.035071		0.12	0.086217		0.101429	0.114226	0.08078	0.170963
		olfactory tubercles	1.99333	0.5568		2.11857	0.392149		1.45857	0.475164	0.078404	0.17436
		spinal trigeminal nuclear area	3.36833	0.561798		4.04	0.673201		3.89429	0.551871	0.07565	0.178431
		medial geniculate	1.23333	0.273398		1.52857	0.243545		1.54714	0.184546	0.072852	0.182724
		crus of ansiform lobule	9.53333	2.71851		11.41	1.51035		12.0371	0.502716	0.048061	0.230228
		rostral piriform ctx	7.62833	0.891727		8.53571	0.911388		7.14143	0.851243	0.044956	0.237879
		accumbens shell	1.66167	0.39917		1.60143	0.420017		1.02857	0.418228	0.04351	0.241624
		medial preoptic area	1.10667	0.243036		1.46429	0.236704		1.3	0.23	0.040632	0.249473
		external capsule	3.39	0.482576		3.82429	0.219458		3.53143	0.139096	0.03512	0.266214
		gigantocelllaris reticular area	5.44167	0.76536		6.69714	0.798388		6.03429	0.919073	0.0318	0.277632
		accumbens core	1.40333	0.258354		1.33	0.345012		0.885714	0.329437	0.016109	0.3562
		olivary area	0	0		0	0		0	0	NaN	NaN
